# Supplementary material for: Paternal Occupational Exposure to Heavy Metals and Welding Fumes and Testicular Germ Cell Tumours in Sons in France
Source: Cancers (Basel). 2022 Oct 10;14(19):4962. doi: 10.3390/cancers14194962 (PMC9564333; doi:10.3390/cancers14194962)
Supplement: Supplementary file 1 [file cancers-14-04962-s001.zip]

Archive with 1 entries (1 files):
- cancers-1928504-supplementary.pdf
